# Supplementary material for: Ethiodized poppyseed oil versus ioversol for image quality and adverse events in hysterosalpingography: a prospective cohort study
Source: BMC Med Imaging. 2019 Jun 24;19:50. doi: 10.1186/s12880-019-0346-0 (PMC6591817; doi:10.1186/s12880-019-0346-0)
Supplement: Supplementary file 1 — RAW DATA. (XLS 157 kb) [file 12880_2019_346_MOESM1_ESM.xls]

## Sheet: 原始数据
分组	时间	患者姓名	年纪	身高	体重	BMI	生育史（0未孕／1一胎／2二胎／3三胎及以上）	性生活史（年）	流产次数	最近一次流产时间距离此次检查时间（月）	最近一次流产方式（0意外流产1药物流产/2人工流产/3无痛人流/4引产）	持续不孕时间（年）	是否有自发月经周期（1有/0无）	月经是否规律（1不规律/0规律）	月经周期（平均间隔天数）	有无内分泌紊乱（1有/0无）	泡澡（2经常/1偶尔/0无）	月经期同房（2经常/1偶尔/0无）	伴侣精子检查（1正常/2异常/3未查）	子宫内膜炎（1有/2无／3未查）	曾经衣原体感染（1有/2无／3未查）	吸烟史（1有/0无）	目前是否吸烟（1有/0无）	心脑血管疾病（1有/0无）	碘过敏（1有/0无）	手术史（1有/0无）	具体手术部分和方式（流产术除外）	子宫/输卵管结核（1有/2无／3未查）	卵泡雌激素（1正常/2异常／3未查）	盆腔炎（1有/2无／3未查）	阴道炎（1有/2无／3未查）	疼痛（1无/2轻/3中/4重）	恶心（1有/0无）	呕吐（1有/0无）	过敏（1有/0无）	静脉逆流（1有/2无）	阴道出血（1有/2无）	淋巴逆流（1有/2无）	恶心（1有/2无）	呕吐（1有/2无）	过敏（1有/2无）	疼痛（1无/2轻/3中/4重）	阴道出血（1有/2无）	腰酸腰痛（1有／2无）	肩部放射性疼痛（1有／2无）	其他	月经量变化（1变多/2变少/3无变化）	月经颜色（1变多/2变少/3无变化）	痛经（1无变化/2减轻/3加重/4消失）
碘油组	2017.10.11	郑博宇	26	165	57	20.9366	0	5	2	60	2	5	0	0	34	0	0	0	1	2	2	0	0	0	0	0	无	2	1	1	1	4	0	0	0	2	2	2	2	2	2	4	2	2	2	无	3	3	1
碘油组	2017.12.17	郭亮瑶	36	150	45	20	1	13	1	144	1	3	0	0	28	0	0	0	2	2	1	0	0	0	0	0	无	2	1	2	2	2	0	0	0	2	2	2	2	2	2	1	2	2	2	无	3	3	1
碘油组	11.17	张静芳	28	161	59	22.7615	1	5	1	12	2	2	0	0	36	0	0	0	1	2	2	0	0	0	0	0	无	2	1	2	2	4	0	0	0	2	2	2	2	2	2	4	2	2	2	无	3	3	1
碘水组	11.20	甄真	30	165	63	23.1405	1	5	1	24	2	2	0	0	33	0	0	0	1	2	2	0	0	0	0	0	无	1	1	2	2	2	0	0	0	2	2	2	2	2	2	1	2	2	2	无	3	3	1
碘油组	2017.9.11	黎燕霞	31	154	46	19.3962	0	6	0	无	无	6	1	0	29	0	0	0	1	2	2	0	0	0	0	0	无	2	1	1	2	2	0	0	0	2	2	2	2	2	2	2	1	2	2	无	3	3	1
碘油组	2017.6.19	傅娟	32	165	52.5	19.2837	0	5	1	31	2	2.5	1	0	32	0	0	0	1	2	2	0	0	0	0	0	无	2	1	2	1	2	0	0	0	2	2	2	2	2	2	2	2	2	2	无	3	3	1
碘油组	2017.11.17	李诗雪	22	165	55	20.202	0	3	0	无	无	3	1	0	28	0	0	0	1	2	2	0	0	0	0	0	无	2	1	2	1	3	0	0	0	2	2	2	2	2	2	1	2	1	2	无	3	3	1
碘水组	7.5	许斌华	25	158	63	25.2363	0	3	1	17	1	1.5	1	0	28	0	0	0	1	2	2	0	0	0	0	0	无	2	1	2	2	3	0	0	0	2	2	2	2	2	2	2	2	2	2	无	1	1	1
碘油组	2017.9.11	周翠云	27	170	68	23.5294	0	3	0	无	无	1.5	1	0	30	0	0	0	1	2	2	0	0	0	0	0	无	1	1	2	3	2	0	0	0	2	2	2	2	2	2	2	2	2	2	无	3	3	1
碘油组	无	周素翠	28	155	40	16.6493	0	3	0	无	无	3	1	0	28	0	0	0	1	2	2	0	0	0	0	0	无	2	1	1	1	3	0	0	0	2	2	2	2	2	1	2	2	2	2	无	3	3	1
碘油组	2017.11。15	秦玉晶	28				0	2	0	无	无	1	1	0	35	0	0	0	1	2	2	0	0	0	0	0	无	2	1	2	2	3	0	0	0	2	2	2	2	2	2	3	2	2	2	无	3	3	1
碘水组	9.27	龙良美	34	163	60	22.5827	1	14	1	12	0	3	1	0	27	0	0	0	1	3	2	0	0	0	0	0	无	3	2	2	1	3	0	0	0	2	2	2	2	2	2	2	2	2	2	无	3	3	1
碘油组	2017.9.27	王淋	39	165	67.5	24.7934	0	13	0	无	无	避孕	1	0	25	0	0	0	2	2	2	0	0	0	0	0	无	2	3	3	2	2	0	0	0	2	1	2	1	2	2	1	2	2	2	无	3	3	1
碘油组	2017.9.8	吕修竹	30	160	60	23.4375	0	12	1	129	2	1.5	1	0	27	0	0	0	1	2	3	0	0	0	0	0	无	2	1	2	2	3	0	0	0	2	2	2	2	2	2	2	1	2	2	无	3	3	1
碘油组	2017.10.30	王秀华	33	160	60	23.4375	0	10	2	94	4	8	1	0	26	0	0	0	1	2	2	0	0	0	0	0	无	2	3	1	2	2	0	0	0	2	1	2	2	2	2	1	2	2	2	无	3	3	1
碘油组	2017.10.11	谢丽	45	164	57	21.1927	0	24	1	276	1	7	1	0	26	0	0	0	1	2	2	0	0	0	0	0	无	2	1	2	1	3	0	0	0	2	2	2	1	2	2	2	2	2	2	无	3	3	1
碘水组	6.23	张红晓	40	160	65	25.3906	0	17	1	87	4	8	1	0	33	0	0	0	1	2	2	0	0	0	0	0	无	2	1	1	1	3	0	0	0	2	2	2	2	2	2	3	2	2	2	无	3	3	1
碘油组	2017.10.11	李书娟	37	171	64	21.8871	2	16	3	58	3	5	1	0	27	0	0	0	3	2	2	0	0	0	0	0	无	2	1	2	1	3	0	0	0	2	2	2	2	2	2	3	2	2	2	无	3	3	1
碘水组	7.19	陈彩凤	43	155	50	20.8117	2	10	2	52	2	4	1	0	29	0	0	0	2	2	2	0	0	0	0	0	无	2	1	1	1	3	0	0	0	2	2	2	2	2	2	1	2	2	2	无	3	3	1
碘油组	11.01	杜杨	31	170	52	17.9931	2	10	2	30	2	2	1	0	31	0	0	0	1	2	2	0	0	0	0	0	无	2	1	2	2	3	0	0	0	2	1	2	2	2	2	2	1	2	2	无	3	3	1
碘水组	2017.11.10	葛梦	30	160	46	17.9687	2	10	1	108	2	2	1	0	28	0	0	0	1	2	2	0	0	0	0	0	无	2	1	2	1	3	0	0	0	2	2	2	2	2	2	2	2	2	2	无	3	3	1
碘油组	2017.10.13	谭云霞	31	165	59	21.6713	1	9	1	96	1	4	1	0	28	0	0	0	2	2	2	0	0	0	0	0	无	2	1	2	1	2	0	0	0	2	2	2	2	2	2	2	2	2	2	无	3	3	1
碘油组	2017.9.6	徐小欢	33	158	51	20.4294	1	9	0	无	无	1	1	0	33	0	0	0	1	2	1	0	0	0	0	0	无	2	3	1	2	3	0	0	0	2	2	2	2	2	2	1	1	2	2	无	3	3	1
碘油组	2017.9.22	韩月	28	158	60	24.0346	0	8	0	无	无	2	1	0	29	0	0	0	2	2	2	0	0	0	0	0	无	2	1	2	1	2	0	0	0	2	1	2	2	2	2	2	1	2	2	无	3	3	1
碘水组	10.9	任贤丽	34	163	54	20.3244	0	8	0	无	无	3	1	0	30	0	0	0	1	2	2	0	0	0	0	0	无	2	1	2	1	2	0	0	0	2	2	2	2	2	2	1	2	2	2	无	2	1	4
碘水组	2017.11.10	谭连	30	160	52	20.3125	1	8	0	无	无	6	1	0	28	0	0	0	1	2	2	0	0	0	0	0	无	2	1	1	1	2	0	0	0	2	1	2	2	2	2	2	2	2	2	无	3	3	1
碘油组	11.24	颜袁	30	155	39	16.2331	0	8	1	36	3	3	1	0	30	0	0	0	1	2	2	0	0	0	0	0	无	2	1	2	2	2	0	0	0	2	2	2	2	2	2	1	2	2	2	无	3	3	1
碘油组	10.04	黄婉红	31	157	51	20.6905	1	5	2	46	1	1.5	1	0	30	0	0	0	1	2	2	0	0	0	0	0	无	2	1	2	2	3	0	0	0	2	2	2	2	2	2	3	2	2	2	无	3	3	1
碘水组	7.17	隋丽君	32	163	53	19.9481	0	5	0	无	无	5	1	0	29	0	0	0	1	2	2	0	0	0	0	0	无	2	1	1	1	2	0	0	0	2	2	2	2	2	2	2	2	2	2	无	3	3	1
碘油组	2017.12.6	田倩	28	156	47	19.313	0	5	0	无	无	5	1	0	26	0	0	0	2	2	2	0	0	0	0	0	无	2	1	2	2	3	0	0	0	2	2	2	2	2	2	3	2	2	2	无	3	3	1
碘水组	2017.7.14	王琼	30	155	48	19.9792	0	5	1	40	3	3	1	0	31	0	0	0	1	2	2	0	0	0	0	0	无	2	1	1	1	1	0	0	0	2	2	2	2	2	2	2	1	2	2	无	3	3	1
碘油组	10.16	叶小燕	31	160	50	19.5312	1	5	0	无	无	2	1	0	29	0	0	0	3	2	2	0	0	0	0	0	无	2	1	1	1	3	0	0	0	2	1	2	2	2	2	1	2	2	2	无	3	3	1
碘油组	2017.10.30	程凤	29	157	46	18.662	0	4	0	无	无	2	1	0	27	0	0	0	1	2	2	0	0	0	0	0	无	2	1	2	2	2	0	0	0	2	2	2	2	2	2	1	2	2	2	无	3	3	1
碘油组	8.16	林洁	32	160	50	19.5312	0	4	2	25	2	2	1	0	29	0	0	0	1	2	2	0	0	0	0	0	无	2	1	2	1	3	0	0	0	2	2	2	2	2	2	2	2	2	2	无	1	3	2
碘水组	12.8	任思齐	31	168	57	20.1956	0	4	1	60	1	4	1	0	28	0	0	0	1	2	2	0	0	0	0	0	无	2	1	1	1	2	0	0	0	2	2	2	2	2	2	1	2	2	2	无	3	3	1
碘水组	2017.10.4	李雪	23	166	68	24.677	0	3	0	无	无	1	1	0	33	0	0	0	1	2	2	0	0	0	0	0	无	2	1	2	2	3	0	0	0	2	2	2	2	2	2	2	2	2	1	无	3	3	1
碘油组	2017.10.30	王荣	27	158	49	19.6283	0	3	0	无	无	2	1	0	28	0	0	0	1	2	2	0	0	0	0	0	无	2	3	1	2	2	0	0	0	2	2	2	2	2	2	1	2	2	2	无	3	3	1
碘油组	11.1	吴思霞	31	158	48	19.2277	0	3	1	48	2	3	1	0	31	0	0	0	3	2	2	0	0	0	0	0	无	2	1	2	1	3	0	0	0	2	2	2	2	2	2	2	2	2	2	无	3	3	1
碘油组	2017.8.28	徐晶晶	23	158	60	24.0346	0	3	0	无	无	3	1	0	34	0	0	0	1	2	2	0	0	0	0	0	无	2	1	1	2	3	0	0	0	2	2	2	1	1	2	2	2	2	2	无	3	3	1
碘水组	6.23	徐晓冬	26	162	58	22.1003	0	3	0	无	无	3	1	0	28	0	0	0	1	2	2	0	0	0	0	0	无	2	1	2	2	3	0	0	0	2	2	2	1	1	2	3	1	2	2	无	1	1	1
碘油组	12.18	张文素	28	160	72	28.125	0	3	0	无	无	3	1	0	35	0	0	0	1	2	2	0	0	0	0	0	无	2	2	2	2	2	0	0	0	2	2	2	2	2	2	2	2	2	2	无	3	3	1
碘油组	2017.10.27	陈芬	30	162	50	19.052	0	2	1	4	2	1	1	0	28	0	0	0	2	2	2	0	0	0	0	0	无	2	1	1	1	2	0	0	0	2	2	2	2	2	2	1	2	2	2	无	3	3	1
碘油组	2017.9.15	陈丽	35	153	95	40.5827	0	2	0	无	无	1	1	0	27	0	0	0	1	2	2	0	0	0	0	0	无	1	1	3	2	3	0	0	0	2	2	2	2	2	2	2	2	2	2	无	3	3	1
碘水组	6.4	邓文玲	30	161	53	20.4467	0	2	0	无	无	2	1	0	28	0	0	0	3	2	2	0	0	0	0	0	无	2	1	1	1	1	0	0	0	2	2	2	2	2	2	2	2	2	2	无	3	3	1
碘水组	2017.8.14	丁佩	34	158	59	23.634	0	2	0	无	无	2	1	0	28	0	0	0	2	2	2	0	0	0	0	0	无	2	1	2	2	2	0	0	0	2	2	2	2	2	2	1	2	2	2	无	3	3	1
碘水组	2017.11.9	齐丹丹	32	170	60	20.7612	0	2	0	无	无	1	1	0	28	0	0	0	3	2	2	0	0	0	0	0	无	2	1	2	2	3	0	0	0	2	2	2	2	2	2	3	2	2	2	无	3	3	1
碘油组	11.03	王芳	24	158	56	22.4323	0	2	0	无	无	2	1	0	30	0	0	0	1	2	2	0	0	0	0	0	无	2	1	2	2	3	0	0	0	2	2	2	2	2	2	2	2	2	2	无	3	3	1
碘水组	8.2	邹利	34	155	95	39.5421	0	2	0	无	无	2	1	0	26	0	0	0	1	2	2	0	0	0	0	0	无	2	1	2	2	2	0	0	0	2	2	2	2	2	2	2	2	2	2	无	3	3	1
碘油组	11.01	褚慧玲	32	153	49	20.9321	0	1.5	0	无	无	1.5	1	0	28	0	0	0	1	2	2	0	0	0	0	0	无	2	1	1	2	4	0	0	0	2	2	2	2	2	2	1	2	2	1	无	3	3	1
碘水组	8.18	张丽	23	167	58	20.7967	0	1.5	0	无	无	1.5	1	0	30	0	0	0	1	2	2	0	0	0	0	0	无	2	1	1	2	2	0	0	0	2	2	2	2	2	2	2	2	2	2	无	3	3	1
碘油组	2017.11.17	熊莎莎	28	160	47.5	18.5547	0	4	0	无	无	0	0	1	29	0	0	0	3	3	2	0	0	0	0	0	无	2	1	2	2	1	0	0	0	2	2	2	2	2	2	2	1	2	2	无	3	3	1
碘油组	2017.11.8	陈娟	39		52		0	17	0	无	无	0	0	1	32	0	0	0	3	2	2	0	0	0	0	0	无	2	3	2	3	2	0	0	0	2	2	2	2	2	2	2	2	2	2	无	3	3	1
碘油组	2017.10.23	林珊	31	173	80	26.7299	0	5	0	无	无	1	1	1	35	0	0	0	1	2	2	0	0	0	0	0	无	2	1	2	1	3	0	0	0	2	1	2	2	2	2	1	1	2	2	无	3	3	1
碘油组	2017.8.11	徐吉荣		160	55	21.4844	0	1	0	无	无	1	1	1	35	0	0	0	3	2	2	0	0	0	0	0	无	2	2	1	2	1	0	0	0	2	2	2	2	2	2	2	2	2	2	无	3	3	1
碘水组	8.4	周应琼	35	155	62	25.8065	1	10	1	128	2	1.5	1	1	27	0	0	0	1	2	2	0	0	0	0	0	无	2	1	2	2	2	0	0	0	2	2	2	2	2	2	2	2	2	2	无	3	3	1
碘油组	2017.9.25	翁彬彬	27	158	40	16.0231	0	8	0	无	无	5	1	1	29	0	0	0	1	2	2	0	0	0	0	0	无	2	1	1	2	3	0	0	0	2	2	2	2	2	2	3	2	2	2	无	3	3	1
碘油组	2017.12.1	程丹	35	154	75	31.6242	1	6	1	67	2	4.5	1	1	28	0	0	0	1	2	2	0	0	0	0	0	无	2	1	1	1	2	0	0	0	2	2	2	2	2	2	2	2	2	2	无	3	3	1
碘油组	11.15	汪娴	30				0	2	0	无	无	2	1	1	40	0	0	0	1	2	2	0	0	0	0	0	无	2	1	2	2	4	0	0	0	2	2	2	2	2	2	3	2	2	2	无	3	3	4
碘油组	11.03	梁金燕	34	154	70	29.5159	2	16	2	84	2	7	1	0	33	1	0	0	3	2	2	0	0	0	0	0	无	2	1	2	1	3	0	0	0	2	2	2	2	2	2	2	2	2	2	无	3	3	1
碘水组	2017.7.19	王玲	29	155	50	20.8117	0	10	2	92	2	1.5	1	0	33	1	0	0	3	2	2	0	0	0	0	0	无	2	1	1	1	3	0	0	0	2	2	2	2	2	2	1	2	2	2	无	3	3	1
碘油组	11.01	王慧	24	160	55	21.4844	0	5	0	无	无	1	1	0	31	1	0	0	3	2	2	0	0	0	0	0	无	2	1	2	2	2	0	0	0	2	2	2	2	2	2	1	2	2	2	无	3	3	1
碘油组	10.3	李彩红	30	160	102	39.8437	0	5	0	无	无	4	1	1	28	1	0	0	1	2	2	0	0	0	0	0	无	2	1	2	1	2	0	0	0	2	2	2	2	2	2	2	2	2	2	无	3	3	1
碘油组	2017.8.21	叶琴	27	155	60	24.974	0	3	0	无	无	3	1	0	27	0	1	0	2	2	2	0	0	0	0	0	无	2	1	2	1	3	0	0	0	2	2	2	1	2	2	2	2	1	2	胸闷	3	3	1
碘油组	2017.9.20	李静舒	41	158	45	18.026	0	19	2	69	2	5	1	0	25	0	1	0	3	2	2	0	0	0	0	0	无	2	2	1	1	1	0	0	0	2	2	2	2	2	2	2	2	2	2	无	3	3	1
碘油组	2017.8.11	李园园	34	162	57	21.7193	1	11	0	无	无	2	1	0	30	0	1	0	1	2	3	0	0	0	0	0	无	2	1	1	1	2	0	0	0	2	2	2	2	2	2	2	2	2	2	无	3	3	1
碘油组	2017.12.1	鲁雁	42	161	55	21.2183	1	16	2	10	2	0	1	0	25	0	1	0	3	2	1	0	0	0	0	0	无	2	1	2	1	3	0	0	0	2	2	2	1	2	2	2	2	2	2	无	3	3	1
碘水组	7.5	朱寸娣	29	159	45	17.7999	1	10	0	无	无	10	1	0	30	0	1	0	3	2	2	0	0	0	0	0	无	2	1	1	2	2	0	0	0	2	2	2	2	2	2	1	2	2	2	胃痛	3	3	1
碘油组	2017.11.8	曾盈	27	155	50	20.8117	0	7	0	无	无	1.5	1	0	28	0	1	0	1	2	2	0	0	0	0	0	无	2	1	1	2	2	0	0	0	2	2	1	2	2	2	1	1	2	2	无	3	3	1
碘油组	2017.10.12	张袁娣	29	150	53	23.5556	0	6	0	无	无	3	1	0	28	0	1	0	3	2	2	0	0	0	0	0	无	2	1	1	1	4	0	0	0	2	2	2	2	2	2	2	2	2	2	无	3	3	1
碘油组	2017.10.11	魏芳	47	172	75	25.3515	1	5	0	无	无	20	1	0	29	0	1	0	1	2	2	0	0	0	0	0	无	2	1	2	1	3	0	0	0	2	2	2	2	2	2	2	2	2	2	无	3	3	1
碘水组	2017.12.18	王青蓝	28	161	54	20.8325	0	3	0	无	无	1	1	0	42	0	1	0	1	2	2	0	0	0	0	0	无	2	1	2	1	3	0	0	0	2	2	2	1	1	2	2	2	2	2	无	3	3	1
碘水组	11.2	吕怡	31	160	45	17.5781	3	6	3	49	2	4	1	0	29	1	1	0	1	2	2	0	0	0	0	0	无	2	1	2	1	2	0	0	0	2	2	2	2	2	2	1	2	2	2	无	3	3	1
碘油组	2017.12.1	李艳	26	155	50	20.8117	1	6	1	84	2	1	1	0	31	0	2	0	3	2	2	0	0	0	0	0	无	2	1	1	2	3	0	0	0	2	2	2	2	2	2	3	2	2	2	头晕	3	3	1
碘水组	9.6	欧娟	33	162	59	22.4813	0	10	0	无	无	10	1	0	28	0	0	1	1	2	1	0	0	0	0	0	无	2	1	1	2	2	0	0	0	2	2	2	2	2	2	1	2	2	2	无	3	3	1
碘油组	10.4	吴丽花	35	162	65	24.7676	1	10	2	58	2	3	1	0	28	0	0	1	1	2	2	0	0	0	0	0	无	2	1	1	1	3	0	0	0	2	2	2	2	2	2	3	2	2	2	无	3	3	1
碘油组	11.22	王晶	27	166	39	14.153	0	6	0	无	无	5	1	0	31	0	0	1	2	2	2	0	0	0	0	0	无	2	1	2	1	3	0	0	0	2	2	2	2	2	2	2	2	2	2	无	3	3	1
碘油组	2017.9.27	师娇	25	162	50	19.052	0	5	0	无	无	2	1	0	40	0	0	1	3	2	2	0	0	0	0	0	无	2	1	1	2	3	0	0	0	2	2	2	2	2	2	1	1	2	2	无	3	3	1
碘油组	2017.9.20	谢晓娟	24	155	50	20.8117	0	1	2	21	2	1	1	1	30	0	0	1	1	2	2	0	0	0	0	0	无	2	1	2	2	3	0	0	0	2	2	2	1	1	2	1	2	2	2	无	3	3	1
碘水组	7.12	王秀娟	30	160	56	21.875	0	5	0	无	无	2	1	1	48	0	0	1	2	2	2	0	0	0	0	0	无	2	1	1	1	1	0	0	0	2	2	2	2	2	2	1	2	2	2	无	3	3	1
碘水组	6.5	唐鐿文	32	158	48	19.2277	0	8	1	55	2	5	1	0	29	0	1	1	1	2	2	0	0	0	0	0	无	2	1	1	1	2	0	0	0	2	2	2	2	2	2	2	2	2	2	无	3	3	1
碘水组	7.17	邹聪梅	41	155	50	20.8117	1	19	0	无	无	2	1	0	29	0	1	1	3	2	2	0	0	0	0	0	无	2	1	2	1	2	0	0	0	2	2	2	2	2	2	2	2	2	2	无	3	3	1
碘水组	12.11	陈丽丽	34	163	53	19.9481	1	14	2	4	1	2	1	0	29	0	1	1	3	2	2	0	0	0	0	0	无	2	1	2	2	2	0	0	0	2	2	2	2	2	2	2	2	2	2	无	3	3	1
碘油组	2017.9.29	程艳丽	35	157	47.5	19.2706	1	13	2	9	2	1	1	0	30	0	1	1	1	2	1	0	0	0	0	0	无	2	3	1	1	2	0	0	0	2	2	2	2	2	2	1	2	2	2	无	3	3	1
碘油组	2017.12.4	孙钦南	35	160	64	25	1	12	3	36	2	3	1	0	27	0	1	1	1	2	2	0	0	0	0	0	无	2	1	1	1	3	0	0	0	2	2	2	2	2	2	3	2	2	2	无	3	3	1
碘水组	2017.12.18	杨晶	33	156	57	23.4221	0	8	1	12	3	5	1	0	30	0	1	1	1	2	2	0	0	0	0	0	无	2	1	1	1	3	0	0	0	2	2	2	2	2	2	1	2	2	2	无	3	3	1
碘油组	2017.12.4	韩凯丽	27	163	45	16.937	0	2	0	无	无	2	1	0	24	0	1	1	1	1	2	0	0	0	0	0	无	2	3	2	2	1	0	0	0	2	2	2	2	2	2	2	2	2	2	无	3	3	1
碘油组	2017.12.4	吴佳丽	35	156	58	23.833	0	10	2	无	1	2	0	0	33	0	2	1	2	2	2	0	0	0	0	0	无	2	1	2	2	4	0	0	0	2	2	2	2	2	2	4	2	2	2	无	3	3	1
碘水组	2017.7.30	李术芬	38	158	63	25.2363	1	15	0	无	无	1	0	0	32	0	0	2	2	2	2	0	0	0	0	0	无	2	1	1	1	2	0	0	0	2	2	2	2	2	2	2	2	2	2	无	3	3	1
碘油组	2017.12.4	徐永芳	34	158	50	20.0288	1	10	0	无	2	1	0	0	26	0	0	2	2	2	2	0	0	0	0	0	无	2	2	1	2	4	0	0	0	2	2	2	2	2	2	4	2	2	2	无	3	3	1
碘油组	2017.12.4	王俊美	32	160	55	21.4844	0	2	0	无	2	1	0	0	30	0	0	2	2	2	2	0	0	0	0	0	无	2	1	2	2	3	0	0	0	2	2	2	2	2	2	3	2	2	2	无	3	3	1
碘水组	8.7	郑艳华	30	166	60	21.7738	0	5	0	无	无	4	1	0	28	0	0	2	2	2	2	0	0	0	0	0	无	2	1	1	1	3	0	0	0	2	2	2	2	2	2	2	2	2	2	无	3	3	1
碘油组	2017.12.4	谢丽	23	159	54	21.3599	0	5	0	无	无	1	0	0	26	0	1	2	2	2	2	0	0	0	0	0	无	2	2	2	2	4	0	0	0	2	2	2	2	2	2	4	2	2	2	无	3	3	1
碘油组	2017.9.29	吴小方	26	156	98	40.2696	0	6	0	无	无	4	1	0	30	0	0	0	1	2	2	1	0	0	0	0	无	3	2	2	3	2	0	0	0	2	2	2	2	2	2	1	2	2	2	无	3	3	1
碘油组	2017.8.21	郝雅婷	29	157	68	27.5873	0	10	1	104	2	8	1	1	53	0	0	0	2	2	2	1	0	0	0	0	无	2	1	2	1	3	0	0	0	2	2	2	2	2	2	1	2	2	2	头晕	3	3	1
碘水组	2017.9.1	段晓芳	25	157	44	17.8506	0	7	0	无	无	1.5	1	0	31	0	1	0	2	2	2	1	0	0	0	0	无	2	1	1	1	2	0	0	0	2	2	2	1	2	2	2	2	1	2	无	3	3	1
碘水组	9.1	夏斌	25	165	75	27.5482	1	9	1	77	2	1.5	1	1	38	0	0	1	2	2	2	1	0	0	0	0	无	2	1	1	1	3	0	0	0	2	2	2	2	2	2	2	2	1	2	无	3	3	1
碘油组	2017.8.18	官小研	25	166	58	21.048	0	6	0	无	无	1.5	1	0	27	0	1	1	1	2	2	1	0	0	0	0	无	2	1	2	2	3	0	0	0	2	2	2	2	2	2	1	2	2	2	无	3	3	1
碘油组	2017.10.23	赵恬	25	150	65	28.8889	2	7	2	58	2	4	1	0	30	1	0	0	1	2	2	1	1	0	0	0	无	2	1	2	2	3	0	0	0	2	2	2	2	2	2	2	2	2	2	无	3	3	1
碘水组	8.13	侯鹭	33	166	58	21.048	0	5	1	无	2	13	1	0	35	0	0	1	3	2	2	1	1	0	0	0	无	2	1	2	1	3	0	0	0	2	2	2	1	2	2	3	2	2	2	无	3	3	1
碘油组	2017.10.11	刘志英	43	160	120	46.875	0	10	1	70	2	6	1	0	28	0	0	0	1	2	2	0	0	1	0	0	无	2	1	2	2	1	0	0	0	2	2	2	1	1	2	2	2	2	2	无	3	3	1
碘水组	11.22	刘兰	27	153	42	17.9418	0	2	1	8	0	0.5	1	0	26	0	0	0	1	2	2	0	0	1	0	0	无	2	1	2	1	3	0	0	0	2	2	2	2	2	2	2	2	2	2	无	3	3	1
碘油组	2017,9.18	刘艳	31	155	46	19.1467	0	3	0	无	无	3	1	1	28	0	0	0	1	2	2	0	0	1	0	0	无	2	1	1	1	3	0	0	0	2	2	2	2	2	2	1	2	2	2	无	3	3	1
碘油组	2017.12.13	席月花	33	167	60	21.5139	1	9	0	无	无	2.5	1	1	30	0	0	0	1	2	2	0	0	1	0	0	无	2	1	2	2	3	0	0	0	2	2	2	2	2	2	1	2	2	2	无	3	3	1
碘油组	10.4	肖婷	32	153	58	24.7768	0	10	3	12	2	1	1	0	29	0	1	0	1	2	1	0	0	0	1	0	无	2	1	2	2	3	0	0	0	2	2	2	2	2	2	2	2	2	2	无	3	3	1
碘油组	2017.10.17	雷云霞	25	161	65	25.0762	0	1	6	无	无	1	0	0	30	0	0	0	1	2	2	0	0	0	0	1	扁桃体切除	2	3	2	1	2	0	0	0	2	2	2	2	2	2	2	2	2	2	无	3	3	1
碘水组	7.3	张必芬	30	159	54	21.3599	0	9	4	3	2	2	0	0	30	0	0	0	1	2	2	0	0	0	0	1	宫腔镜	2	1	1	1	2	0	0	0	2	1	2	2	2	2	1	2	2	2	无	3	3	1
碘油组	2017.11.8	程莉	28	150	54	24	1	5	0	无	无	0	0	0	30	0	0	0	1	2	2	0	0	0	0	1	无	1	1	2	1	2	0	0	0	2	1	2	2	2	2	1	2	2	2	无	3	3	1
碘油组	无	田柯航	32	160	50	19.5312	0	5	0	无	无	5	0	0	30	0	0	0	3	2	2	0	0	0	0	1	无	2	1	2	1	2	0	0	0	2	2	2	2	2	2	2	2	2	2	无	3	3	1
碘水组	11.8	刘琴		156	42	17.2584	1	9	0	无	无	5	1	0	30	0	0	0	1	2	2	0	0	0	0	1	开腹右输卵管切除	2	1	2	2	2	0	0	0	2	2	2	2	2	2	1	2	2	2	无	3	3	1
碘油组	2017.9.25	彭丽妮	27	161	56	21.6041	0	7	3	30	1	7	1	0	25	0	0	0	1	1	2	0	0	0	0	1	宫腔镜	2	1	1	1	2	0	0	0	2	2	2	2	2	2	1	1	2	2	无	3	3	1
碘油组	2017.9.22	熊丹丹	30	165	50	18.3655	0	6	1	81	2	3	1	0	26	0	0	0	1	2	2	0	0	0	0	1	宫腔镜	2	1	1	1	1	0	0	0	2	2	2	2	2	2	1	1	2	2	无	3	3	1
碘油组	2017.9.25	张园	30	167	78	27.968	0	6	1	57	0	4	1	0	30	0	0	0	1	2	2	0	0	0	0	1	宫外	2	1	1	2	3	0	0	0	2	2	2	2	2	2	2	2	2	2	无	3	3	2
碘水组	9.27	魏敏	27	155	55	22.8928	0	5	4	45	2	避孕	1	0	28	0	0	0	1	2	2	0	0	0	0	1	宫腔镜	2	1	2	1	3	0	0	0	2	2	2	2	2	2	2	2	2	2	无	3	1	1
碘油组	2017.12.15	易敏	29	172	57	19.2672	0	4	0	无	无	4	1	0	28	0	0	0	3	2	1	0	0	0	0	1	腹腔镜	2	3	1	1	2	0	0	0	2	2	2	2	2	2	2	2	2	2	下腹部胀	3	3	1
碘油组	2017.10.25	张送平	28	153	45	19.2234	0	4	0	41	2	3	1	0	27	0	0	0	1	2	2	0	0	0	0	1	宫腹腔镜	2	1	1	1	3	0	0	0	2	2	2	2	2	2	2	2	2	2	无	3	3	1
碘油组	2017.10.18	丁立群	32	164	49	18.2183	0	2	2	5	2	0.5	1	0	37	0	0	0	3	2	2	0	0	0	0	1	腹腔镜	2	1	1	2	1	0	0	0	2	1	2	2	2	2	1	2	2	1	无	3	3	1
碘油组	2017.11.27	黄巧	28	160	45	17.5781	0	2	0	无	无	1	1	0	28	0	0	0	1	2	2	0	0	0	0	1	阑尾炎	2	1	2	2	2	0	0	0	2	2	2	2	2	2	2	2	2	2	无	3	3	1
碘油组	2017.10.4	张年华	39	160	50	19.5312	0	20	3	57	2	2	1	0	28	0	0	0	3	2	1	0	0	0	0	1	清宫	2	1	2	2	3	0	0	0	2	2	2	2	2	2	2	2	2	2	无	3	3	1
碘油组	2017.9.25	刘晓研	39	163	65	24.4646	1	16	5	8	2	0	1	0	30	0	0	0	1	2	2	0	0	0	0	1	宫外 剖宫	2	1	1	1	3	0	0	0	2	2	2	2	2	2	2	2	2	2	无	3	3	1
碘油组	2017.9.29	罗玉丹	43	162	55	20.9572	0	15	2	117	2	4	1	0	30	0	0	0	1	2	2	0	0	0	0	1	腹腔镜 宫腔镜	2	1	2	1	3	0	0	0	2	2	2	2	2	2	2	2	2	2	无	3	3	1
碘油组	2017.9.15	万艳红	37	155	48	19.9792	1	15	1	177	2	1	1	0	27	0	0	0	3	2	2	0	0	0	0	1	宫腔镜（卵巢囊肿）	2	3	1	2	2	0	0	0	2	2	2	2	2	2	1	2	2	2	无	3	3	1
碘油组	2017.9.22	应萍	35	158	52.5	21.0303	1	15	5	81	0	3	1	0	30	0	0	0	3	2	2	0	0	0	0	1	腹腔镜（宫外孕） 输卵管通液	2	1	1	1	3	0	0	0	2	2	2	2	2	2	2	2	2	2	无	3	3	1
碘油组	2017.8.23	彭招秀	40	154	51	21.5045	1	13	3	56	2	1.5	1	0	30	0	0	0	1	2	1	0	0	0	0	1	剖腹产	2	1	1	1	2	0	0	0	2	2	2	2	2	2	2	2	1	2	无	3	3	1
碘水组	8.18	叶萌	32	165	65	23.8751	1	13	0	无	无	2	1	0	29	0	0	0	1	2	2	0	0	0	0	1	剖宫产，阑尾炎	2	1	2	2	3	0	0	0	2	2	2	2	2	2	2	1	2	2	无	3	3	1
碘油组	2017.9.22	石娇英	30	162	47.7	18.1756	0	10	0	无	1	3	1	0	35	0	0	0	1	2	2	0	0	0	0	1	输卵管造影	2	1	3	1	2	0	0	0	2	2	2	2	2	2	2	2	2	2	无	3	3	1
碘油组	2017.8.23	文静	31	148	60	27.3923	0	10	0	无	无	10	1	0	28	0	0	0	2	2	2	0	0	0	0	1	输卵管疏通	2	3	2	1	2	0	0	0	2	2	2	2	2	2	1	2	2	2	无	3	3	1
碘油组	2017.10.4	陈芸	41	160	70	27.3437	0	18	3	81	1	6	1	0	22	0	0	0	3	2	2	0	0	0	0	1	子宫肌瘤	2	1	1	2	1	0	0	0	2	2	2	2	2	2	1	2	2	2	无	3	3	1
碘油组	11.03	赵英丽	37	159	54	21.3599	1	17	3	24	1	2	1	0	26	0	0	0	2	1	2	0	0	0	0	1	刨宫产	2	1	1	1	2	0	0	0	2	2	2	2	2	2	1	2	2	2	无	3	3	1
碘水组	12.18	邓正琴	38	158	56	22.4323	1	16	0	无	无	0.5	1	0	29	0	0	0	1	2	2	0	0	0	0	1	腹腔镜	2	1	2	1	2	0	0	0	2	2	2	2	2	2	2	2	2	2	下腹部胀	3	3	1
碘油组	2017.10.7	陈念	33	159	60	23.7332	3	15	3	48	2	4	1	0	29	0	0	0	1	2	2	0	0	0	0	1	宫外孕手术	2	1	1	2	3	0	0	0	2	2	2	2	2	2	3	2	2	2	无	3	3	1
碘水组	11.2	杜延莉	31	165	52.5	19.2837	2	14	2	156	2	13	1	0	29	0	0	0	1	2	2	0	0	0	0	1	开腹手术	2	2	1	2	2	0	0	0	2	2	2	2	2	2	1	2	2	2	无	3	3	1
碘油组	11.03	黎茶花	38	150	51.5	22.8889	3	14	2	120	2	4	1	0	26	0	0	0	1	2	2	0	0	0	0	1	阑尾炎	2	1	2	1	2	0	0	0	2	2	2	2	2	2	1	2	2	2	无	3	3	1
碘油组	2017.9.8	徐陈洁	38	160	46	17.9687	1	14	0	无	无	1.5	1	0	30	0	0	0	3	2	3	0	0	0	0	1	宫颈囊肿	2	1	1	1	3	0	0	0	2	1	2	2	2	2	1	2	2	2	无	3	3	1
碘油组	2017.9.1	邓鸿涛	39	160	48	18.75	0	12	2	129	1	1	1	0	29	0	0	0	2	1	1	0	0	0	0	1	支侧乳腺纤维瘤切除	2	1	1	2	3	0	0	0	2	1	2	2	2	2	2	2	2	2	无	3	3	1
碘油组	2017.12.4	赵凤玲	38	158	60	24.0346	1	12	3	10	2	0	1	0	26	0	0	0	1	2	2	0	0	0	0	1	宫外孕、剖宫产	2	2	1	1	3	0	0	0	2	2	2	2	2	2	3	2	2	2	无	2	2	2
碘油组	11.03	鲁春艳	36	155	52.5	21.8522	3	11	3	36	2	1	1	0	27	0	0	0	1	2	2	0	0	0	0	1	刨宫产	2	1	1	2	2	0	0	0	2	1	2	2	2	2	1	2	2	2	无	3	3	1
碘水组	10.9	高宝珠	31	160	61	23.8281	0	10	1	5	2	0	1	0	34	0	0	0	2	2	2	0	0	0	0	1	宫腔镜手术	2	1	1	2	3	0	0	0	2	1	2	2	2	2	1	1	2	2	无	3	3	1
碘油组	2017.10.9	郭婉	28	162	50	19.052	0	10	4	17	2	120	1	0	33	0	0	0	3	2	2	0	0	0	0	1	再通术	2	3	1	1	3	0	0	0	2	2	2	2	2	2	3	2	2	2	无	3	3	1
碘水组	11.2	李兴琴	34	155	53	22.0604	2	10	2	6	0		1	0	30	0	0	0	1	1	2	0	0	0	0	1	腹腔镜	2	1	1	1	2	0	0	0	2	2	2	2	2	2	1	2	2	2	无	3	3	1
碘水组	10.2	申竹林	34	155	51	21.2279	1	10	2	46	2	3	1	0	36	0	0	0	1	2	2	0	0	0	0	1	宫腔黏连，宫腔镜	2	1	2	1	3	0	0	0	2	2	2	2	2	2	1	2	2	2	无	3	3	1
碘油组	10.2	王丽娜	31	155	46	19.1467	1	10	0	无	无	0.4	1	0	30	0	0	0	3	2	2	0	0	0	0	1	左侧输卵管切除	2	1	1	1	3	0	0	0	2	2	2	2	2	2	1	2	2	2	无	3	3	1
碘油组	2017.10.11	周胜红	47	156	62	25.4767	0	7	1	无	2	7	1	0	25	0	0	0	2	2	1	0	0	0	0	1	刨宫产 胆囊切除	2	2	2	2	3	0	0	0	2	2	2	2	2	2	1	2	2	2	下腹部胀	3	3	1
碘油组	2017.10.18	熊芬芬	31	152	88	38.0886	0	6	0	无	无	0.5	1	0	28	0	0	0	3	2	2	0	0	0	0	1	宫外孕、腹腔镜	2	1	1	2	2	0	0	0	2	2	2	2	2	2	1	2	2	2	无	3	3	1
碘油组	2017.10.9	杨秒甜	30	165	57	20.9366	0	6	0	无	无	4	1	0	26	0	0	0	2	2	2	0	0	0	0	1	无	2	3	2	1	2	0	0	0	2	1	2	2	2	2	1	1	2	1	无	3	3	1
碘水组	9.25	陈琳	26	151	50.5	22.1482	1	5	1	67	2	1.5	1	0	34	0	0	0	3	2	2	0	0	0	0	1	剖宫产	2	1	2	1	2	0	0	0	2	2	2	2	2	2	2	2	2	2	无	3	3	1
碘水组	12.13	匡丽君	28	158	43.4	17.385	3	5	3	36	2	3	1	0	27	0	0	0	3	2	2	0	0	0	0	1	肾穿刺活栓	2	1	1	1	2	0	0	0	2	2	2	2	2	2	2	2	2	2	无	3	3	1
碘油组	2017.11.17	况丽军	28	158	48.5	19.428	3	5	3	36	2	3	1	0	27	0	0	0	3	2	2	0	0	0	0	1	耳膜修补	2	1	1	1	2	0	0	0	2	2	2	2	2	2	2	2	2	2	无	3	3	1
碘油组	2017.11.6	李萌	29	155	50	20.8117	0	5	0	无	无	3	1	0	26	0	0	0	1	2	2	0	0	0	0	1	无	2	1	2	2	3	0	0	0	2	2	2	2	2	2	2	2	2	2	无	3	3	1
碘水组	7.19	龙惠	38	155	53	22.0604	0	5	0	无	无	5	1	0	29	0	0	0	1	2	2	0	0	0	0	1	双颈部淋巴结结核	2	1	1	2	2	0	0	0	2	2	2	2	2	2	2	2	2	2	无	3	3	1
碘油组	2017.8.14	苏孟	27	159	55	21.7555	0	5	1	27	1	2	1	0	30	0	0	0	3	1	2	0	0	0	0	1	阑尾炎	2	1	1	1	3	0	0	0	2	2	2	2	2	2	2	2	2	2	无	3	3	1
碘油组	2017.9.8	任光清	29	168	104	36.8481	0	4	2	17	2	1	1	0	29	0	0	0	3	2	2	0	0	0	0	1	骨折内固定	2	1	2	2	1	0	0	0	2	1	2	2	2	2	1	2	2	2	无	3	3	1
碘油组	2017.9.29	苏红萍	29	155	94	39.1259	0	4	0	无	无	2	1	0	28	0	0	0	1	2	2	0	0	0	0	1	腹腔镜	2	1	1	2	3	0	0	0	2	2	2	2	2	2	2	2	2	2	无	3	3	1
碘水组	9.28	覃玲芳	30	156	55	22.6003	0	4	0	无	无	2.5	1	0	30	0	0	0	2	2	2	0	0	0	0	1	腹腔镜	2	1	1	2	2	0	0	0	2	2	2	2	2	2	2	2	2	2	无	3	3	1
碘油组	11.03	王晓黎	38	158			0	4	0	无	无	2	1	0	25	0	0	0	1	2	2	0	0	0	0	1	扁桃体子宫肌瘤摘除	2	1	1	1	2	0	0	0	2	2	2	2	2	2	1	2	2	2	无	3	3	1
碘油组	2017.10.11	李培培	32	162	46	17.5278	0	2	0	无	无	2	1	0	31	0	0	0	2	2	2	0	0	0	0	1	前庭大腺囊肿切除	2	1	1	1	3	0	0	0	2	2	2	1	1	2	3	2	2	2	无	3	3	1
碘油组	2017.9.20	柳纯	30	157	50	20.2848	0	2	0	无	无	2	1	0	28	0	0	0	1	2	2	0	0	0	0	1	宫腔镜	2	1	1	1	3	0	0	0	2	2	2	1	2	2	2	1	2	2	无	3	3	1
碘水组	2017.10.27	王银花	33	160	56	21.875	1	2	0	无	无	0.5	1	0	28	0	0	0	1	2	2	0	0	0	0	1	痔疮	2	1	1	2	2	0	0	0	2	2	2	2	2	2	1	2	2	2	无	3	3	1
碘油组	11.03	谢青云	27	162	51	19.433	0	2	0	无	无	2	1	0	29	0	0	0	1	2	2	0	0	0	0	1	体外碎石	2	1	2	1	2	0	0	0	2	2	2	2	2	2	1	2	2	2	头晕	3	3	1
碘油组	2017.12.6	杨婷婷	31	165	57	20.9366	0	1	0	无	无	1	1	0	28	0	0	0	3	2	2	0	0	0	0	1	无	2	1	2	1	3	0	0	0	2	2	2	2	2	2	3	2	2	2	无	3	3	1
碘油组	2017.10.13	刘玲		160	50	19.5312	0	7	1	70	2	3	1	1	28	0	0	0	1	2	2	0	0	0	0	1	宫外孕 右侧输卵管切除	2	3	2	1	3	0	0	0	2	2	2	1	2	2	2	2	2	2	无	3	3	1
碘油组	2017.9.22	张英	32	158	45	18.026	0	7	0	33	3	2	1	1	40	0	0	0	1	2	2	0	0	0	0	1	宫外孕（开腹）	2	1	2	2	2	0	0	0	2	2	2	2	2	2	1	1	2	2	无	3	3	1
碘油组	2017.9.18	刘艳波	32	166	55	19.9594	0	3	1	128	2	2	1	1	24	0	0	0	1	2	1	0	0	0	0	1	子宫内膜息肉	2	1	2	2	2	0	0	0	2	2	2	2	2	2	1	2	2	2	无	3	3	1
碘油组	2017.10.18	马丽萍	30	158	55	22.0317	1	15	0	无	无	2	1	1	48	0	0	0	2	2	2	0	0	0	0	1	刨宫产	1	1	1	1	2	0	0	0	2	2	2	2	2	2	2	2	2	2	无	3	3	1
碘水组	7.26	向黎平	30	157	50	20.2848	0	5	0	无	无	3	1	1	30	0	0	0	3	1	2	0	0	0	0	1	妇科囊肿两次	2	1	1	1	3	0	0	0	2	2	2	2	2	2	2	2	2	2	无	1	1	2
碘油组	2017.9.13	叶信柳	33	163	59	22.2063	1	11	0	无	无	7	0	0	32	1	0	0	1	2	2	0	0	0	0	1	剖宫产	2	3	1	2	3	0	0	0	2	2	2	2	2	2	3	2	2	2	无	3	3	1
碘油组	2017.10.23	赵春花	42	160	52.5	20.5078	1	19	1	216	2	17	1	0	29	1	0	0	2	2	1	0	0	0	0	1	穿刺卵巢囊肿	2	1	1	1	2	0	0	0	2	2	2	2	2	2	1	1	2	2	胃部不适	3	3	1
碘油组	12.15	张玉丽	37	163	66	24.841	1	14	1	5	1	10	1	0	30	1	0	0	1	1	2	0	0	0	0	1	宫腔镜	2	1	1	1	4	0	0	0	2	2	2	2	2	2	3	2	2	2	无	3	3	1
碘油组	9.06	任晓燕	30	160	45	17.5781	2	8	1	4	1	1	1	0	31	1	0	0	2	3	2	0	0	0	0	1	剖宫产	2	1	1	1	3	0	0	0	2	2	2	2	2	2	3	2	2	1	无	3	3	1
碘油组	2017.10.7	曾研	38	162	56.5	21.5287	1	17	1	36	2	3	1	1	29	1	0	0	3	2	2	0	0	0	0	1	阑尾炎 肛周脓肿 宫颈锥切	2	1	1	2	3	0	0	0	2	2	2	2	2	2	2	2	2	2	无	2	1	1
碘油组	2017.8.16	曾玉	29	162	64	24.3865	1	8	0	无	无	8	1	1	44	1	0	0	2	2	2	0	0	0	0	1	畸胎瘤（腹腔镜）	2	1	2	2	3	0	0	0	2	2	2	2	2	2	1	2	2	2	无	3	3	1
碘油组	2017.9.13	张晶晶	33	168	65	23.03	0	8	5	无	0	避孕	1	0	35	0	1	0	2	2	2	0	0	0	0	1	乳腺ca术后	2	1	3	2	3	0	0	0	2	1	2	2	2	2	2	2	1	2	无	3	3	1
碘油组	2017.10.4	胡倩	24	160	46.5	18.1641	0	7	0	无	无	7	1	0	30	0	1	0	1	2	2	0	0	0	0	1	黄体破裂手术	2	3	1	1	2	0	0	0	2	2	2	2	2	2	2	2	2	2	无	3	3	1
碘油组	2017.9.8	丁冬花	37	155	55	22.8928	1	14	7	45	2	1.5	1	0	31	0	1	0	1	2	2	0	0	0	0	1	胆结石 刨宫产	2	1	1	2	3	0	0	0	2	2	2	2	2	2	2	2	2	2	无	3	3	1
碘油组	2017.9.1	阮畅	34	168	62.5	22.1443	1	10	1	22	2	避孕	1	0	35	0	1	0	2	1	2	0	0	0	0	1	宫颈糜烂（激光） 宫腔镜（子宫内膜粘连）	2	1	2	2	3	0	0	0	2	1	2	1	2	2	1	2	2	2	胸闷	3	3	1
碘油组	11.01	曹烨	33	155	50	20.8117	3	13	2	15	2	避孕	1	0	27	0	1	0	3	1	2	0	0	0	0	1	右输卵管切除	2	1	2	1	2	0	0	0	2	2	2	2	2	2	1	2	2	2	无	3	3	1
碘油组	10.16	王敏	32	155	60	24.974	1	11	0	无	无	2	1	0	26	0	1	0	1	2	2	0	0	0	0	1	剖宫产	2	1	1	1	2	0	0	0	2	2	2	1	1	2	2	2	2	2	无	3	3	1
碘水组	7.21	陈悦		154	83	34.9975	0	4	0	无	无	0	1	0	28	0	1	0	2	2	2	0	0	0	0	1	腹腔镜	2	1	1	2	2	0	0	0	2	2	2	2	2	2	2	2	2	2	无	3	3	1
碘油组	2017.9.15	魏春芳	39	162	65	24.7676	1	20	6	33	2	3	1	0	30	0	2	0	1	1	2	0	0	0	0	1	刨宫产	2	1	1	1	3	0	0	0	2	2	2	2	2	2	2	2	2	2	无	3	3	1
碘水组	8.16	吴倩	30	168	65	23.03	2	3	2	29	2	2	1	0	35	0	0	1	1	1	1	0	0	0	0	1	宫外孕	2	1	2	2	3	0	0	0	2	1	2	2	2	2	2	2	2	2	胃冷汗	3	3	1
碘水组	9.25	刘晓妍	25	163	53	19.9481	0	4	1	19	2	1.5	1	1	35	0	0	1	3	2	2	0	0	0	0	1	清宫	2	1	2	1	3	0	0	0	2	2	2	2	2	2	3	2	2	2	无	3	3	1
碘水组	12.11	茅黎	44	163	59	22.2063	3	10	4	61	2	4	1	0	30	0	1	1	2	2	2	0	0	0	0	1	宫腔镜	2	1	1	1	2	0	0	0	2	2	2	2	2	2	1	2	2	2	无	3	3	1
碘油组	2017.10.30	王艳	28	157	40	16.2278	1	5	1	7	2	0.5	1	0	30	0	1	1	2	2	2	0	0	0	0	1	腹腔镜	2	1	1	2	2	0	0	0	2	2	2	2	2	2	1	2	2	2	腿软	3	3	1
碘油组	2017.12.6	陈税	25	163	55	20.7008	0	4	1	36	2	2	1	0	28	0	2	1	2	2	2	0	0	0	0	1	宫腔镜	2	1	2	1	2	0	0	0	2	2	2	2	2	2	2	2	2	2	无	3	3	1
碘油组	10.06	陈亚平	36	163	54	20.3244	0	10	8	无	1	1	0	0	24	0	0	2	1	2	2	0	0	0	0	1	腹腔镜	2	1	1	1	2	0	0	0	2	2	2	2	2	2	2	2	2	2	无	3	3	1
碘油组	2017.9.11	王珍	29	164	62.5	23.2377	0	7	4	7	2	0	1	0	36	0	0	0	1	1	2	1	0	0	0	1	宫腔镜	2	1	1	1	2	0	0	0	2	2	2	2	2	2	1	1	2	2	无	3	3	1
碘油组	2017.10.4	胡月	27	168	61.5	21.79	0	3	1	60	1	5	1	0	30	0	0	0	1	2	2	1	0	0	0	1	试管	2	1	2	2	3	0	0	0	2	2	2	2	2	2	2	2	2	2	无	3	3	1
碘油组	2017.8.28	胡悦	27	162	67	25.5296	1	3	0	无	无	3	1	0	28	0	0	0	1	2	2	1	0	0	0	1	腹腔镜（宫外孕 左侧输卵管切除）	2	1	1	1	2	0	0	0	2	2	2	2	2	2	2	2	2	2	无	3	3	1
碘油组	2017.9.11	谭雪娇	28	160	47	18.3594	0	9	3	21	2	0	1	0	28	0	1	0	1	2	2	1	0	0	0	1	宫腔镜	2	1	1	2	3	0	0	0	2	1	2	2	2	2	1	1	2	2	无	3	3	1
碘油组	2017.8.27	祝璇	31	170	54	18.6851	1	8	3	45	2	3	1	0	27	0	0	1	3	2	2	1	0	0	0	1	开腹宫外孕	2	1	1	1	2	0	0	0	2	2	2	2	2	2	2	2	2	2	无	3	3	1
碘油组	10.2	张倩	30	160	53	20.7031	2	14	2	108	1	9	1	0	24	0	0	0	2	2	2	1	1	0	0	1	腹腔镜	2	1	1	1	3	0	0	0	2	2	2	2	2	2	1	2	2	2	无	3	3	1
碘水组	8.25	袁友茹	38	154	50	21.0828	1	13	3	64	2	1.5	1	0	32	0	0	0	1	2	2	0	0	1	0	1	体外碎石 肾结石	2	1	2	1	3	0	0	0	2	2	2	2	2	2	2	1	2	2	无	3	3	1
碘油组	2017.8.23	杨进	32	160	57	22.2656	0	11	0	无	无	2	1	0	30	0	0	1	1	2	2	0	0	1	0	1	无	2	1	2	2	2	0	0	0	2	1	2	2	2	2	1	2	2	2	无	1	3	2
碘油组	11.06	胡方	28	165	51	18.7328	0	2	0	无	无	2	1	0	31	0	0	1	1	2	2	0	0	1	0	1	开颅	2	1	2	2	2	0	0	0	2	2	2	2	2	2	2	2	2	2	无	3	3	1
碘油组	2017.10.25	张丽	31	151	42	18.4202	0	5	0	无	无	2	1	0	32	0	0	2	2	2	2	0	0	1	0	1	宫腹腔镜 阑尾炎	2	1	1	1	3	0	0	0	2	2	2	2	2	2	2	2	2	2	无	3	3	3
碘油组	2017.10.18	徐易兰	30	157	55	22.3133	0	10	1	70	2	1	1	0	28	0	0	0	1	2	2	1	1	1	0	1	整形	2	1	1	1	2	0	0	0	2	2	2	2	2	2	1	2	2	2	无	3	3	1
碘油组	2017.9.22	陈丽娟	33	163	150	56.4568	1	12	2	33	2	避孕	0	1	50	1	0	0	1	2	2	0	0	0	1	1	宫颈糜烂手术	2	1	1	1	4	0	0	0	2	2	2	1	1	2	2	2	2	2	无	3	3	1
碘油组	2017.12.20	梁晓红	33	160	50	19.5312	1	10	2	52	1	4	1	0	25	0	1	0	1	2	2	0	0	0	1	1	子宫内膜异位手术	2	2	2	2	3	0	0	0	2	1	2	2	2	2	2	2	2	2	无	3	3	1
碘油组	2017.9.4	李敏	24	158	47	18.8271	0	6	0	无	无	2.5	1	0	29	0	0	0	2	2	2	0	0	0	0	0	无	2	1	2	2	3	1	0	0	2	2	2	2	2	2	2	2	2	1	无	3	3	1
碘水组	7.17	沈莹	37	167	51	18.2868	0	12	0	无	无	5	1	0	29	0	0	0	1	2	2	0	0	0	0	0	无	2	1	2	1	2	1	0	0	2	2	2	1	2	2	2	2	2	2	无	3	3	1
碘油组	2017.9.27	阮翠英	31	165	58	21.3039	0	8	0	无	无	4	1	0	33	0	0	0	1	2	1	0	0	0	0	0	无	2	1	1	1	3	1	0	0	2	2	2	2	2	2	1	2	2	2	无	3	3	1
碘水组	5.8	黄琳	28	157	52	21.0962	0	4	0	无	无	3	1	0	29	0	0	0	1	2	2	0	0	0	0	0	无	2	1	2	1	4	1	0	0	2	2	2	2	2	2	3	1	2	2	无	3	3	1
碘油组	2017.9.27	丁蓉	32	162	69.5	26.4822	0	1	0	无	无	1	1	1	62	0	0	0	1	1	2	0	0	0	0	0	无	2	1	1	1	2	1	0	0	2	2	2	1	1	2	1	1	2	2	无	3	3	1
碘油组	2017.8.18	李崇光	30	164	52	19.3337	2	10	2	84	2	7	1	0	35	0	1	0	1	2	2	0	0	0	0	0	无	2	1	1	1	4	1	0	0	2	2	2	2	2	2	3	2	2	2	乏力	3	3	1
碘油组	2017.10.23	翟丹丹	32	156	90	36.9822	2	10	2	72	1	6	1	0	29	0	0	1	1	2	1	0	0	0	0	0	无	2	1	1	1	1	1	0	0	2	2	2	1	2	2	1	2	2	2	胃部不适	3	3	1
碘油组	无	刘艺伟	28	161	108	41.6651	0	5	0	无	无	1	1	0	29	0	0	1	1	2	2	0	0	0	0	0	无	2	1	1	1	3	1	0	0	2	2	2	1	1	2	2	1	2	2	无	3	3	1
碘油组	2017.8.16	周丹	22	168	54	19.1327	0	5	1	42	2	3	1	1	38	0	0	1	1	3	3	0	0	0	0	0	无	2	3	1	3	4	1	0	0	2	1	2	2	2	2	2	1	2	2	无	3	3	1
碘水组	7.3	董娜	33	163	96	36.1323	0	10	0	3	1	2	0	0	30	0	2	1	2	2	2	0	0	0	0	0	无	2	1	2	2	2	1	0	0	2	2	2	2	2	2	2	2	2	2	无	3	3	1
碘油组	2017.9.22	邱美玲	28	155	52	21.6441	0	10	2	93	2	1.5	1	0	30	0	0	0	1	2	2	1	0	0	0	0	无	2	1	1	1	2	1	0	0	2	2	2	2	2	2	2	2	2	2	无	3	3	1
碘油组	2017.9.1	姜宝珍	26	155	88	36.6285	0	6	0	无	无	6	1	0	30	0	0	1	1	2	2	1	0	0	0	0	无	2	1	1	1	2	1	0	0	2	2	2	2	1	2	1	2	2	2	胸闷	3	3	1
碘油组	2017.9.16	韦连凤	31	150	47	20.8889	0	15	2	165	1	13	1	0	28	0	0	0	3	2	1	0	0	0	0	1	试管	2	3	3	1	3	1	0	0	2	1	2	2	2	2	2	1	2	2	无	3	3	1
碘油组	无	秦玲华	29	166	69	25.0399	1	12	2	无	1	0.5	1	0	28	0	0	0	1	2	2	0	0	0	0	1	肺积水 胸膜炎	2	1	2	2	3	1	0	0	2	2	2	1	1	2	2	2	2	2	无	3	3	1
碘油组	2017.1	周绿银	36	160	43	16.7969	0	10	1	无	2	1	1	0	28	0	0	0	1	2	2	0	0	0	0	1	剖宫产	2	1	1	1	3	1	0	0	2	2	2	2	2	2	2	2	2	2	无	3	3	1
碘油组	2017.12.6	张浩	28	164	55	20.4491	1	8	2	24	2	0.5	1	0	31	0	0	0	1	2	2	0	0	0	0	1	宫腔镜	2	1	2	1	3	1	0	0	2	2	2	1	2	2	3	2	2	2	无	3	3	1
碘水组	10.27	陈映蓉	25	165	55	20.202	0	7	1	58	2	1	1	0	31	0	0	0	2	2	2	0	0	0	0	1	腹腔镜	2	1	1	1	3	1	0	0	2	2	2	2	1	2	1	2	2	1	无	3	3	1
碘油组	2017.12.13	陈瑾	32	152	58	25.1039	2	6	2	15	2	3	1	0	32	0	0	0	1	2	2	0	0	0	0	1	胆囊摘除	2	2	1	2	2	1	0	0	2	2	2	2	2	2	2	2	2	2	无	3	3	1
碘油组	2017.9.27	喻娜	27	158	47	18.8271	2	4	0	14	2	2	0	1	33	1	0	0	1	2	2	0	0	0	0	1	乳腺纤维瘤	2	1	1	2	3	1	0	0	2	2	2	2	2	2	2	2	2	2	无	3	3	1
碘水组	7.28	张念	31	168	57.5	20.3727	2	6	2	9	1	4	1	0	33	1	1	0	2	2	2	0	0	0	0	1	宫腔镜两次试管两次	2	1	1	1	3	1	0	0	2	2	2	2	2	2	1	2	2	2	心慌	3	3	1
碘水组	11.22	赵桂林	28	163	45	16.937	0	9	0	无	无	4	1	0	28	0	1	0	3	1	1	1	0	0	0	1	乳腺纤维肿瘤	2	1	2	2	2	1	0	0	2	2	2	2	2	2	1	2	2	2	无	3	3	1
碘水组	9.27	韦丽红		163	49	18.4425	1	7	0	无	无	5	1	1	44	0	1	0	1	2	2	1	0	0	0	1	输卵管再通	2	1	1	2	3	1	0	0	2	1	2	2	2	2	1	2	2	2	无	3	3	1
碘水组	9.13	张欢	29	158	51	20.4294	3	12	3	60	2	9	1	1	37	0	0	1	1	2	2	1	0	0	0	1	乳腺纤维瘤，宫腔镜	2	1	1	1	3	1	0	0	2	2	2	2	2	2	2	2	2	2	无	3	3	1
碘油组	2017.8.24	王柳依	32	155	92	38.2934	0	3	0	无	无	3	1	1	27	0	1	0	1	2	2	0	0	1	0	1	肉膜息肉术	2	1	1	1	3	1	0	0	2	1	2	1	1	2	2	1	2	2	无	3	3	1
碘油组	2017.8.18	胡丽	40	160	50	19.5312	1	18	3	64	4	2	1	1	31	0	0	0	1	2	2	0	0	0	0	0	无	2	1	1	2	3	1	1	0	2	2	2	1	2	2	2	2	2	2	无	3	3	1
碘油组	10.04	孙红丹	26	158	48	19.2277	0	1.5	0	无	无	0.5	1	1	30	0	0	0	2	2	1	0	0	0	0	0	无	2	1	2	2	3	1	1	0	2	2	2	1	1	2	3	2	2	2	无	3	3	1
碘油组	12.2	刘静		158	55	22.0317	0	3	0	无	无	3	1	0	28	0	1	1	3	2	2	0	0	0	0	0	无	2	3	2	2	3	1	1	0	2	1	2	2	2	2	2	2	2	2	无	3	3	1
碘油组	2017.9.17	曹春英	30	158	44	17.6254	0	4	0	无	无	4	1	0	36	0	0	0	1	2	2	0	0	0	0	1	阑尾炎手术	2	1	1	1	3	1	1	0	2	2	2	1	1	2	3	2	2	2	无	3	3	1
碘油组	2017.10.18	余蓉	29	165	58	21.3039	1	8	0	无	无	3	1	0	30	0	1	1	3	2	2	0	0	0	0	1	宫腔镜-输暖管堵塞	2	1	2	1	2	1	1	0	2	2	2	2	2	2	1	2	2	2	无	3	3	1
碘油组	11.01	钱惠捐	24				0	8	0	无	无	2	1	0	35	0	0	0	1	2	2	1	0	0	0	1	腹腔镜	2	2	1	1	4	1	1	0	2	2	2	2	2	2	1	2	2	2	无	3	3	1
碘油组	2017.9.1	汪秋萍	28	159	52	20.5688	0	5	1	51	2	4	1	0	29	0	0	0	2	3	2	0	0	0	1	1	人工授精	1	1	1	2	2	1	1	0	2	1	2	2	2	2	2	1	2	2	无	3	3	1
[truncated: 34 more columns]
